# Supplementary material for: The global burden of Chikungunya fever among children: A systematic literature review and meta-analysis
Source: PLOS Glob Public Health. 2022 Dec 21;2(12):e0000914. doi: 10.1371/journal.pgph.0000914 (PMC10022366; doi:10.1371/journal.pgph.0000914)
Supplement: S2 Table — (XLSX) [file pgph.0000914.s004.xlsx]

## Sheet: Sheet3
Suppl Table 3: Quality appraisal using Joanna Briggs Institute Critical Appraisal tool checklist for 58 studies identified for a systematic literature review of Chikungunya infection among children
First Author and year of publication	Study title	Q1:Was there a clear statement of the aims of the research? 1. Yes 2. No (consider: what the goal of the research was; why is it important; its relevance)	Q2: Was the patient's history clearly decsribed and presented as a timeline? 1. Yes 2. No 3. Other (please specify)	Q3: Was the current condition of the patient on presentation clearly described? 1. Yes 2. No 3. Other (please specify)	Q4: Were diagnostic tests or assessment methods and the results clearly described? 1. Yes 2. No 3. Other (please specify)	Q5: Was the intervention(s) or treatment procedure(s) clearly described? 1. Yes 2. No 3. Other (please specify)	Q6: Was the post-intervention clinical condition clearly described? 1. Yes 2. No 3. Other (please specify)	Q7: Were adverse events (harms) or unanticipated events identified and described? 1. Yes 2. No 3. Other (please specify)	Q7: Does the case report/series provide takeaway lessons? 1. Yes 2. No 3. Other (please specify)
Chandramathi et al 2020	The "chik sign" in neonatal chikungunya	No	No	Yes	Yes	Yes although treatment not specified	No	No	Yes - summary provided
Gunturiz et al 2018	Congenital cerebral toxoplasmosis, Zika and chikungunya virus infections: A case report	Yes	Yes	Yes	Yes	Yes	Yes	Yes	Yes
Singh et al 2014	Vesiculobullous viral exanthem due to chikungunya in an infant.	No	Yes	Yes	Yes	Yes	Yes	Yes	Yes
Robillard et al 2006	Vertical maternal fetal transmission of the chikungunya virus: Ten cases among 84 pregnant women	Yes	No	Yes	Yes	Yes	Yes	Yes	Yes
Oliveira et al 2018	Maternal and infant death after probable vertical transmission of chikungunya virus in Brazil -case report	Yes	Yes	(Other) The patient was dead	Yes	Yes	Yes	Yes	Yes
Ramos et al 2018	Perinatal Chikungunya Virus-associated Encephalitis Leading to Postnatal-Onset Microcephaly and Optic Atrophy	Yes	Yes	Yes	Yes	Yes	Yes	Yes	Yes
Krus et al 2018	Rhabdomyolysis in children: Three exotic presentations from Suriname	No	No	Yes	Yes	Yes	Yes	NO	Yes
Boumahni et al 2011	Maternal-fetal chikungunya infection associated with Bernard-Soulier syndrome	No	YES	YES	YES	Yes	Yes	No	Yes
Nigam et al 2016	Vertical Transmission of Chikungunya Manifesting as Foetal Pericardial Effusion	Yes	Yes	Yes	Yes	Yes	Yes	No	Yes
Tazeen et al 2016	Concurrent Infection with Plasmodium vivax and the Dengue and Chikungunya Viruses in a Paediatric Patient from New Delhi, India in 2016	Yes	Yes	Yes	Yes	Yes	Other; The patient was not available to assess treatment outcome	No	Yes
Chandorkar et al 2017	Fever, marked tachycardia and vesiculobullous rash in an infant with Chikungunya fever	Yes	Yes	Yes	Yes	Yes	Yes	Yes	Yes
Mendez-Dominguez et al 2016	Septic shock secondary to non-congenital chikungunya fever in a young infant: A clinical case	Yes	Yes	Yes	Yes	Yes	Yes	Yes	Yes
Alvez et al 2018	Chikungunya infection and horner syndrome	Yes	Yes	Yes	Yes	Yes	Yes	Yes	Yes
Beserra et al 2019	Short Communication Clinical and laboratory profiles of children with severe chikungunya infection	Yes	No	Yes	Yes	Yes	Yes	Yes	Yes
Menon et al 2010	A child with serious chikungunya virus (CHIKV) infection requiring intensive care, after an outbreak	No	No	Yes	Yes	Yes	Yes	Yes	Yes
Prashanth prabhu, 2015	Acquired auditory neuropathy spectrum disorder after an attack of chikungunya: case study	Yes	Yes	Yes	Yes	Yes	Yes	Yes	Yes
Jebain et al 2020	Perinatal chikungunya induced scalded skin syndrome	Yes	Yes	Yes	Yes	Yes	Yes	Yes	Yes
Dubrocq et al 2017	Septic shock secondary to chikungunya virus in a 3-month-old traveler returning from Honduras	No	Yes	Yes	Yes	Yes	Yes	No	No
Srinivas et al 2020	Congenital chikungunya rash with dystrophic calcification	No	No	Yes	Yes	No	Yes	No	Yes
Peter et al 2015	Chikungunya in a newborn	No	No	No	No	No	No	No	No
Cardona-Correa et al 2017	Vertical transmission of chikungunya virus infection. Case Report	Yes	No	Yes	No	Yes	Yes	No	Yes
Karthiga et al 2016	Perinatal chikungunya in twins	Yes	Yes	Yes	Yes	Yes	Yes	No	Yes
Farias et al 2019	Extensive vesiculobullous exanthema following chikungunya fever in a 13-year-old patient	No	No	Yes	Yes	Yes	Yes	No	No
Vasani et al 2015	Congenital Chikungunya presenting with centrofacial pigmentation	No	No	Yes	No	Yes	Yes	Yes	Yes
Shenoy and pradeep 2012	Neurodevelopmental outcome of neonates with vertically transmitted chikungunya fever with encephalopathy	Yes	No	Yes	Yes	Yes	Yes	Yes	Yes
Passi et al 2008	Chikungunya infection in neonates	Yes	Yes	Yes	Yes	Yes	Yes	Yes	Yes
Kalane et al 2015	Congenital chikungunya with centro-facial pigmentation and persistent thrombocytopenia: A case report	Yes	Yes	Yes	Yes	Yes	Yes	Yes	Yes
Kumar et al 2014	Brownie-nose: hyperpigmentation in neonatal chikungunya	No	No	Yes	No	Yes	Yes	Yes	Yes
Gopakumar and Ramachandran, 2012	Congenital chikungunya	Yes	No	Yes	No	Yes	Yes	Yes	No
Vasani et al 2016	Congenital Chikungunya - A cause of neonatal hyperpigmentation	Yes	Yes	Yes	Yes	Yes	Yes	Yes	Yes
Tracy evans-Gilbert ,2017	Case Report: Chikungunya and Neonatal Immunity: Fatal Vertically Transmitted Chikungunya Infection	Yes	Yes	Yes	Yes	Yes	Yes	Yes	Yes
Anu Kantele, 2019	Travellers as sentinels of chikungunya epidemics: A family cluster among finnish travellers to Koh Lanta, Thailand, January 2019	Yes	No	Yes	Yes	Yes	Yes	Yes	Yes
Bandeira et al 2016	Neonatal encephalitis due to Chikungunya vertical transmission: First report in Brazil	Yes	Yes	Yes	Yes	Yes	Yes	Yes	Yes
Teixeira et al 2019	Acute Disseminated Encephalomyelitis after Chikungunya Infection	No	No	Yes	Yes	Yes	Yes	Yes	No
Shrivastava et al 2011	Management of a vertically transmitted neonatal Chikungunya thrombocytopenia	Yes	Yes	Yes	Yes	Yes	Yes	Yes	Yes
Reddy and Jinka,2018	A case of neonatal thrombocytopenia and seizures: Diagnostic value of hyperpigmentation	No	Yes	Yes	Yes	Yes	Yes	Yes	Yes
Yung seng et al 2010	Chikungunya mimicking atypical kawasaki disease in an infant	Yes	Yes	Yes	Yes	Yes	Yes	Yes	Yes
Bhavana et al 2008	Chikungunya virus induced sudden sensorineural hearing loss	Yes	Yes	Yes	Yes	No	Yes	Yes	Yes
Lyra et al 2016	Congenital Chikungunya Virus Infection after an Outbreak in Salvador, Bahia, Brazil	Yes	Yes	Yes	Yes	Yes	Yes	Yes	Yes
Landis et al, 2017	Post-Chikungunya Rheumatic Disease in a 13-Year-Old Boy	Yes	No	Yes	Yes	Yes	Yes	Yes	Yes
Ferreira et al 2019	Late Identification of Chikungunya Virus in the Central Nervous System of a 2-Month-Old Infant: Persistence of Maternal-Neonatal Infection?	Yes	Yes	Yes	Yes	Yes	Yes	N/A	Yes
Ramirez-Zamora et al 2020	[Hemicerebellitis due to chikungunya associated with refractory status epilepticus in the paediatric age].	No	Yes	Yes	Yes	Yes	Yes	Yes	No
Sharma et al 2018	Severe Sepsis and Septic Shock Associated with Chikungunya Fever in an Adolescent	Yes	Yes	Yes	Yes	Yes	Yes	Yes	Yes
Ferreira et al 2019	Late Identification of Chikungunya Virus in the Central Nervous System of a 2-Month-Old Infant: Persistence of Maternal-Neonatal Infection?	Yes	Yes	Yes	Yes	Yes	Yes	Yes	Yes
Nobrega et al 2020	NMDAR Encephalitis Associated With Acute Chikungunya Virus Infection: A New Trigger?	Yes	Yes	Yes	Yes	Yes	Yes	Yes	Yes
Dutta et al 2017	A case of atypical ophthalmoplegia after Chikungunya fever	Yes	Yes	Yes	Yes	No	No	Yes	Yes
Sharma et al 2018	Severe Sepsis and Septic Shock Associated with Chikungunya Fever in an Adolescent	Yes	Yes	Yes	Yes	Yes	Yes	Yes	Yes
Pfeffer et al, 2010	Chikungunya fever in two German tourists returning from the Maldives, September, 2009.	Yes	No	No	Yes	No	Yes	No	Yes
Nguyen et al 2015	Pruritic Rash in a Recent Traveler to Central America.	Yes	Yes	Yes	Yes	Yes	Yes	Yes	Yes
Tini and Rezza, 2018	Morbilliform skin rash with prominent involvement of the palms in Chikungunya fever	No	No	Yes	No	No	No	Yes	Yes
Chang et al 2010	Concurrent isolation of chikungunya virus and dengue virus from a patient with coinfection resulting from a trip to Singapore	No	No	Yes	Yes	No	No	Yes	Yes
Agarwal et al 2017	Guillain-Barre syndrome complicating chikungunya virus infection.	Yes	No	Yes	No	Yes	Yes	Yes	Yes
Parola et al 2006	Novel chikungunya virus variant in travelers returning from Indian Ocean islands.	Yes	No	Yes	No	No	Yes	No	Yes
Correa et al 2020	Longitudinal brain magnetic resonance imaging of children with perinatal Chikungunya encephalitis	Yes	Yes	Yes	Yes	No	Yes	No	Yes
Oliveira Sa et al 2017	Chikungunya virus infection with severe neurologic manifestations: Report of four fatal cases	Yes	No	Yes	Yes	Yes	Yes	Yes	Yes
Shiferaw et al 2015	The Chikungunya Epidemic: A look at five cases	Yes	Yes	Yes	Yes	Yes	No	Yes
Swaminathan et al 2020	Nail findings in Chikungunya infection	No	No	Yes	Yes	No	No	No	Yes
Dhar et al 2018	A child with peculiar pigmentation after a bout of fever	No	No	Yes	Yes	No	No	No	Yes
