# Supplementary material for: The global burden of Chikungunya fever among children: A systematic literature review and meta-analysis
Source: PLOS Glob Public Health. 2022 Dec 21;2(12):e0000914. doi: 10.1371/journal.pgph.0000914 (PMC10022366; doi:10.1371/journal.pgph.0000914)
Supplement: S4 Table — (XLSX) [file pgph.0000914.s006.xlsx]

## Sheet: Sheet4
Supplementary Table 4: Quality appraisal using National Institute of Health quality assessment tool for 53 longitudinal and cross-sectional studies identified for a systematic litertaure review of Chikungunya infection among children
	First Author and year of publication	Study title	1. Was the research question or objective in this paper clearly stated?	2. Was the study population clearly specified and defined?	3. Was the participation rate of eligible persons at least 50%?	4. Were all the subjects selected or recruited from the same or similar populations (including the same time period)? Were inclusion and exclusion criteria for being in the study prespecified and applied uniformly to all participants?	5. Was a sample size justification, power description, or variance and effect estimates provided?	6. For the analyses in this paper, were the exposure(s) of interest measured prior to the outcome(s) being measured?	7. Was the timeframe sufficient so that one could reasonably expect to see an association between exposure and outcome if it existed?	8. For exposures that can vary in amount or level, did the study examine different levels of the exposure as related to the outcome (e.g., categories of exposure, or exposure measured as continuous variable)?	9. Were the exposure measures (independent variables) clearly defined, valid, reliable, and implemented consistently across all study participants?	10. Was the exposure(s) assessed more than once over time?	11. Were the outcome measures (dependent variables) clearly defined, valid, reliable, and implemented consistently across all study participants?	12. Were the outcome assessors blinded to the exposure status of participants?	13. Was loss to follow-up after baseline 20% or less?	14. Were key potential confounding variables measured and adjusted statistically for their impact on the relationship between exposure(s) and outcome(s)?
			Yes/No/Other (CD,NA,NR)	Yes/No/Other (CD,NA,NR)	Yes/No/Other (CD,NA,NR)	Yes/No/Other (CD,NA,NR)	Yes/No/Other (CD,NA,NR)	Yes/No/Other (CD,NA,NR)	Yes/No/Other (CD,NA,NR)	Yes/No/Other (CD,NA,NR)	Yes/No/Other (CD,NA,NR)	Yes/No/Other (CD,NA,NR)	Yes/No/Other (CD,NA,NR)	Yes/No/Other (CD,NA,NR)	Yes/No/Other (CD,NA,NR)	Yes/No/Other (CD,NA,NR)
			*CD, cannot determine; NA, not applicable; NR, not reported
1	Paternina-Caicedo et al 2018	Features of dengue and chikungunya infections of colombian children under 24 months of age admitted to the emergency department	Yes	Yes	NA	Yes	Yes	Yes	Yes	NA	Yes	No	Yes	NR	NR	NA
2	Geraldin et al 2008	Multidisciplinary prospective study of mother-to-child chikungunya virus infections on the island of La Reunion	Yes	Yes	Yes	Yes	Yes	NA	Yes	NA	Yes	No	Yes	NR	NR	NA
3	Nyamwaya et al 2021	Chikungunya virus infection is causing acute febrile illness among children in Kenya	Yes	Yes	NA	Yes	No	NA	NA	NA	Yes	No	Yes	NR	NA	Yes
4	Robin et al 2009	Severe bullous skin lesions associated with Chikungunya virus infection in small infants	Yes	Yes	NA	No	Yes	Yes	NA	NA	Yes	No	Yes	NR	No	Yes
5	Hsu et al 2019	Risk factors for infection with chikungunya and Zika viruses in a community-based cohort study in Southern Puerto Rico	Yes	Yes	NA	Yes	Yes	Yes	N/A	N/A	Yes	No	Yes	NR	N/A	Yes
6	Gerardin et al 2014	Neurocognitive Outcome of Children Exposed to Perinatal Mother-to-Child Chikungunya Virus Infection: The CHIMERE Cohort Study on Reunion Island	Yes	Yes	Yes	Yes	Yes	Yes	Yes	N/A	Yes	No	Yes	NR	No	Yes
7	Christie et al 2016	Chikungunya virus epidemic in Jamaican children - Clinical features and public health effects	Yes	Yes	NA	Yes	Yes	Yes	N/A	N/A	Yes	No	Yes	NR	N/A	Yes
8	Castellano et al 2020	Dengue-chikungunya coinfection outbreak in children from Cali, Colombia, in 2018-2019	Yes	Yes	Yes	Yes	Yes	Yes	N/A	N/A	Yes	No	N/A	NR	N/A	Yes
9	Duarte et al 2019	Maternal and congenital infections arising from Zika, dengue and Chikungunya arboviruses in Salvador, Brazil	Yes	Yes	Yes	Yes	Yes	No	N/A	N/A	Yes	No	Yes	NR	N/A	Yes
10	Duksha et al 2007	Mother-to-child transmission of Chikungunya virus infection	No	Yes	Yes	Yes	No	N/A	Yes	N/R	N/A	N/A	N/A	N/A	Yes	NR
11	Auget et al 2016	COL 7-02 - Prospective study of mother-to-child transmission of Chikungunya virus	Yes	Yes	Yes	Yes	No	Yes	Yes	N/A	Yes	N/A	N/A	N/A	Yes	N/A
12	Inziani et al, 2019	Seroprevalence of yellow fever, dengue, West Nile and chikungunya viruses in children in Teso South Sub-County, Western Kenya	Yes	Yes	Yes	Yes	No	N/A	N/A	N/A	Yes	N/A	N/A	N/A	Yes	N/A
13	Lewthwaite et al 2009	Chikungunya virus and central nervous system infections in children, India	No	Yes	Yes	Yes	No	N/A	N/A	N/A	Yes	N/A	N/A	N/A	Yes	N/A
14	Renghevendar et al 2019	Virus load and clinical features during the acute phase of Chikungunya infection in children	Yes	Yes	Yes	Yes	No	N/A	N/A	NA	Yes	N/A	N/A	N/A	N/A	Yes
15	Olajiga et al 2017	Chikungunya Virus Seroprevalence and Associated Factors among Hospital Attendees in Two States of Southwest Nigeria: A Preliminary Assessment.	Yes	Yes	Yes	Yes	Yes	N/A	N/A	N/A	Yes	N/A	N/A	N/A	N/A	Yes
16	Michlmayr et al 2018	Comprehensive innate immune profiling of chikungunya virus infection in pediatric cases.	Yes	Yes	Yes	Yes	No	Yes	Yes	N/A	Yes	No	Yes	NR	Yes	Yes
17	Sow et al 2018	Chikungunya Outbreak in Kedougou, Southeastern Senegal in 2009-2010.	Yes	Yes	Yes	Yes	No	Yes	Yes	N/A	Yes	No	N/A	NR	Yes	Yes
18	Saha et al 2019	Unbiased metagenomic sequencing for pediatric meningitis in bangladesh reveals neuroinvasive chikungunya virus outbreak and other unrealized pathogens	Yes	Yes	Yes	Yes	No	Yes	Yes	N/A	Yes	No	Yes	NR	Yes	Yes
19	Raghavendhar et al 2016	Evaluation of chikungunya virus infection in children from India during 2009-2010: A cross sectional observational study	Yes	Yes	Yes	Yes	No	Yes	Yes	N/A	Yes	No	N/A	NR	Yes	Yes
20	Redondo et al 2016	Risk factors for severity of chikungunya in children: A prospective assessment	Yes	Yes	Yes	Yes	No	Yes	Yes	N/A	Yes	No	Yes	NR	Yes	Yes
21	Balmaseda et al 2016	Clinical attack rate of chikungunya in a cohort of nicaraguan children	Yes	Yes	Yes	Yes	Yes	Yes	Yes	N/A	Yes	No	Yes	N/R	Yes	Yes
22	Ball et al 2019	Clinical and Epidemiologic Patterns of Chikungunya Virus Infection and Coincident Arboviral Disease in a School Cohort in Haiti, 2014-2015.	Yes	Yes	Yes	Yes	Yes	Yes	Yes	N/A	Yes	No	Yes	N/R	Yes	Yes
23	Sharma et al 2018	Severe manifestations of chikungunya fever in children, India, 2016	Yes	Yes	Cannot tell	Yes	No	Yes	Yes	N/A	Yes	No	Yes	N/R	Cannot tell	Yes
24	Gordon et al 2018	Differences in Transmission and Disease Severity between 2 Successive Waves of Chikungunya	Yes	Yes	Yes	Yes	Yes	Yes	Yes	N/A	Yes	No	Yes	N/R	Yes	Yes
25	Gavotto et al 2019	Chikungunya disease among infants in French West Indies during the 2014 outbreak	Yes	Yes	Yes	Yes	Yes	Yes	Yes	N/A	Yes	No	Yes	NR	Yes	Yes
26	Proesmans et al 2019	Dengue and chikungunya among outpatients with acute undifferentiated fever in Kinshasa, Democratic Republic of Congo: A cross-sectional study	Yes	Yes	Yes	Yes	Yes	Yes	Yes	N/A	Yes	No	Yes	NR	Yes	Yes
27	Capeding et al 2013	Dengue and Other Common Causes of Acute Febrile Illness in Asia: An Active Surveillance Study in Children	Yes	Yes	Yes	Yes	Yes	Yes	Yes	N/A	Yes	No	Yes	NR	Yes	Yes
28	Valamparampil et al 2009	Clinical profile of Chikungunya in infants	Yes	Yes	Yes	Yes	Yes	Yes	Yes	N/A	Yes	No	Yes	NR	N/A	Yes
29	Waggoner et al 2017	Malaria and Chikungunya Detected Using Molecular Diagnostics Among Febrile Kenyan Children	Yes	Yes	Yes	Yes	Yes	Yes	Yes	NA	Yes	No	Yes	NR	NA	Yes
30	Chattopadhyay et al 2016	Chikungunya virus infection in West Bengal, India	Yes	Yes	Yes	Yes	Yes	Yes	Yes	NA	Yes	No	Yes	NR	NA	Yes
31	Kinimi et al 2018	Evidence of chikungunya virus infection among febrile patients seeking healthcare in selected districts of Tanzania	Yes	Yes	Yes	Yes	Yes	Yes	Yes	NA	Yes	No	Yes	NR	NA	Yes
32	Carrillo et al 2019	Epidemiological evidence for lineage-specific differences in the risk of inapparent Chikungunya virus infection	Yes	Yes	Yes	Yes	Yes	Yes	Yes	NA	Yes	No	Yes	NR	NA	Yes
33	Laoprasopwattana et al 2020	Using clinical profiles and complete blood counts to differentiate causes of acute febrile illness during the 2009-11 outbreak of typhoid and chikungunya in a dengue endemic area	Yes	Yes	Yes	Yes	Yes	Yes	Yes	NA	Yes	No	Yes	NR	NA	Yes
34	Balmaseda et al 2016	Attack rate of chikungunya in nicaraguan children during the first two waves of the epidemic, 2014-2016	Yes	Yes	Yes	Yes	Yes	Yes	Yes	NA	Yes	No	Yes	NR	NA	Yes
35	Munoz et al 2016	Atypical mucocutaneous manifestations in neonates and infants with chikungunya fever in the municipalities of Cucuta, Los Patios and Villa del Rosario, Norte de Santander, Colombia, 2014	Yes	Yes	Yes	Yes	Yes	Yes	Yes	N/A	Yes	No	Yes	N/R	Yes	N/R
36	Qiaoli et al 2012	Maiden outbreak of chikungunya in Dongguan city, Guangdong province, China: epidemiological characteristics.	Yes	Yes	Yes	Yes	No	Yes	cant tell	N/A	Yes	No	Yes	N/R	Yes	Yes
37	Enter et al 2018	Perinatal outcomes in vertically infected neonates during a Chikungunya outbreak on the Island of Curacao	Yes	Yes	Yes	Yes	Yes	Yes	Yes	N/A	Yes	No	Yes	N/R	Yes	N/R
38	Dwibedi et al, 2011	Rapid spread of Chikungunya virus infection in Orissa: India	Yes	Yes	Yes	Yes	No	Yes	Yes	N/A	Yes	No	Yes	N/R	Yes	N/R
39	Singh et al 2017	Neurological Manifestations of Chikungunya in Children.	Yes	Yes	Yes	Yes	Yes	Yes	Yes	N/A	Yes	No	Yes	N/R	Yes	N/R
40	Kajeguka et al 2017	Mapping clusters of chikungunya and dengue transmission in northern Tanzania using disease exposure and vector data	Yes	Yes	Yes	Yes	Yes	Yes	Yes	N/A	Yes	No	Yes	N/R	Yes	N/R
41	Nguyen et al 2017	Chikungunya and zika virus cases detected against a backdrop of endemic dengue transmission in Vietnam	Yes	Yes	Yes	Yes	Yes	Yes	Yes	N/A	Yes	No	Yes	N/R	Yes	N/R
42	Murhekar et al, 2019	Epidemiology of chikungunya based on laboratory surveillance data-India, 2016-2018	Yes	Yes	Yes	Yes	Yes	Yes	Yes	N/A	Yes	No	Yes	N/R	Yes	N/R
43	Manimuda et al 2010	Clinical progression of chikungunya fever during acute and chronic arthritic stages and the changes in joint morphology as revealed by imaging	Yes	Yes	Yes	Yes	Yes	Yes	Yes	N/A	Yes	No	Yes	N/A	Yes	N/R
44	Tavakoli et al 2020	Seroepidemiology of dengue and chikungunya fever in patients with rash and fever in Iran, 2017.	Yes	Yes	CD	Yes	No	No	N/A	N/A	Yes	No	Yes	NR	CD	Yes
45	Le et al 2020	Interepidemic detection of chikungunya virus infection and transmission in Northeastern Thailand	Yes	Yes	CD	Yes	No	Yes	Yes	N/A	Yes	No	Yes	NR	N/A	Yes
46	Pessoa et al 2016	Investigation into an outbreak of dengue-like illness in pernambuco, Brazil, revealed a cocirculation of Zika, Chikungunya, and dengue virus type 1	Yes	Yes	Yes	Yes	Yes	Yes	Yes	N/A	Yes	No	Yes	NR	N/A	Yes
47	Sissoko et al 2010	Field evaluation of clinical features during chikungunya outbreak in Mayotte, 2005-2006	Yes	Yes	Yes	Yes	Yes	Yes	Yes	N/A	Yes	No	Yes	NR	N/A	Yes
48	Kumar et al 2017	Epidemiology, Clinical and Laboratory Features and Course of Chikungunya among a Cohort of Children during the First Caribbean Epidemic	Yes	Yes	Yes	Yes	Yes	Yes	Yes	N/A	Yes	No	yes	N/R	Yes	Yes
49	Pakran et al 2010	Purpuric macules with vesiculobullous lesions: A novel manifestation of Chikungunya	Yes	Yes	Yes	Yes	No	N/A	Yes	N/A	Yes	No	yes	N/R	Yes	Yes
50	Mudurangaplar et al 2015	Seroepidemiological survey of Chikungunya in and around the regions of Bijapur (Vijayapura - north Karnataka)	Yes	Yes	Yes	Yes	No	Yes	Yes	N/A	Yes	No	Yes	N/R	N/A	Yes
51	Kumar et al 2007	Molecular characterization of chikungunya virus from Andhra Pradesh, India & phylogenetic relationship with Central African isolates	Yes	No	CD	CD	No	Yes	N/A	N/A	Yes	No	Yes	N/R	CD	Yes
52	Fabrice et al 2007	Chikungunya infection: An emerging rheumatism among travelers returned from Indian Ocean islands. Report of 47 cases
53	Singh et al 2011	The first dominant co-circulation of both dengue and chikungunya viruses during the post-monsoon period of 2010 in Delhi, India	Yes	No	CD	CD	No	Yes	Yes	N/A	Yes	No	Yes	NR	CD	Yes
54	Genderen et al 2016	First Chikungunya Outbreak in Suriname; Clinical and Epidemiological Features	Yes	Yes	Yes	Yes	No	Yes	Yes	N/A	Yes	No	Yes	NR	N/A	Yes
55	Chipwaza et al 2014	Dengue and Chikungunya Fever among Viral Diseases in Outpatient Febrile Children in Kilosa District Hospital, Tanzania	Yes	Yes	Yes	Yes	No	Yes	Yes	N/A	Yes	No	Yes	NR	N/A	Yes
56	Manimunda et al 2010	Short report: Outbreak of chikungunya fever, Dakshina Kannada District, South India, 2008	Yes	Yes	Yes	Yes	Yes	Yes	Yes	N/A	Yes	No	Yes	NR	N/A	Yes
57	Ernould et al 2008	Chikungunya in paediatrics: Epidemic of 2005-2006 in Saint-Denis, Reunion Island	Yes	Yes	Yes	Yes	No	Yes	Yes	N/A	Yes	No	Yes	NR	N/A	Yes
58	Elenga et al 2017	Chikungunya Infection in Hospitalized Febrile Infants Younger Than 3 Months of Age	Yes	Yes	Yes	Yes	No	Yes	Yes	N/A	Yes	No	Yes	NR	N/A	Yes
59	Anwar et al 2020	Chikungunya outbreak in Bangladesh (2017): Clinical and hematological findings	Yes	Yes	Yes	Yes	No	Yes	Yes	N/A	Yes	No	Yes	NR	Yes	Yes
60	Crump et al 2013	Etiology of Severe Non-malaria Febrile Illness in Northern Tanzania: A Prospective Cohort Study	Yes	Yes	Yes	Yes	No	Yes	Yes	N/A	Yes	No	Yes	NR	N/A	Yes
61	Riyaz et al 2010	Cutaneous manifestations of chikungunya during a recent epidemic in Calicut, north Kerala, south India	Yes	Yes	Yes	Yes	No	Yes	Yes	N/A	Yes	No	Yes	NR	Yes	Yes
62	Horwood et al 2017	Aetiology of acute meningoencephalitis in Cambodian children, 2010-2013	Yes	Yes	Yes	Yes	No	Yes	Yes	N/A	Yes	No	Yes	NR	N/A	Yes
63	Robinson et al 2018	Vector-borne disease is a common cause of hospitalized febrile illness in India	Yes	Yes	Yes	Yes	No	Yes	Yes	N/A	Yes	No	Yes	NR	N/A	Yes
64	Lenglet et al, 2006	Chikungunya infection in pregnancy: Evidence for intrauterine infection in pregnant women and vertical transmission in the parturient. Survey of the Reunion Island outbreak	Yes	Yes	Yes	Yes	No	Yes	Yes	N/A	Yes	N/A	Yes	NR	N/A	Yes
65	Robin et al 2008	Neurologic manifestations of pediatric Chikungunya infection	Yes	Yes	Yes	Yes	No	Yes	Yes	Yes	Yes	N/A	Yes	NR	Yes	Yes
66	Antonio et al 2019	Retrospective investigation of antibodies against chikungunya virus (CHIKV) in serum from febrile patients in Mozambique, 2009-2015: Implications for its prevention and control	Yes	Yes	Yes	Yes	No	Yes	Yes	N/A	Yes	N/A	Yes	NR	N/A	Yes
67	Mercado et al,2018	Renal involvement in fatal cases of chikungunya virus infection.	Yes	Yes	Yes	Yes	No	Yes	Yes	N/A	Yes	N/A	Yes	NR	N/A	Yes
68	Pellot et al, 2012	[Severe forms of chikungunya virus infection in a pediatric intensive care unit on Reunion Island]	Yes	Yes	Yes	Yes	No	Yes	Yes	Yes	Yes	N/A	Yes	NR	N/A	Yes
69	Laoprasopwattana et al 2020	Using clinical profiles and complete blood counts to differentiate causes of acute febrile illness during the 2009-11 outbreak of typhoid and chikungunya in a dengue endemic area	Yes	Yes	Yes	Yes	No	Yes	Yes	N/A	Yes	N/A	Yes	NR	N/A	Yes
70	Brighton et al 1983	Chikungunya virus infection. A retrospective study of 107 cases	Yes	Yes	Yes	Yes	No	Yes	Yes	N/A	No	N/A	No	NR	N/A	Yes
71	White et al 2018	Detection and phylogenetic characterization of arbovirus dual-infections among persons during a chikungunya fever outbreak, Haiti 2014	Yes	Yes	Yes	Yes	No	Yes	Yes	N/A	Yes	N/A	Yes	NR	N/A	Yes
72	Singh et al 2012	The first dominant co-circulation of both dengue and chikungunya viruses during the post-monsoon period of 2010 in Delhi, India	Yes	Yes	Yes	Yes	No	Yes	Yes	N/A	Yes	N/A	Yes	NR	N/A	Yes
73	Fabrice et al 2007	Chikungunya infection: An emerging rheumatism among travelers returned from Indian Ocean islands. Report of 47 cases	Yes	Yes	Yes	Yes	No	Yes	Yes	N/A	Yes	N/A	Yes	NR	N/A	Yes
74	le Bomin et al 2008	Confirmed chikungunya in children in Mayotte. Description of 50 patients hospitalized from February to June 2006	Yes	Yes	Yes	Yes	No	Yes	Yes	N/A	Yes	N/A	Yes	NR	N/A	Yes

## Sheet: Sheet5
Supplementary Table 5: Quality appraisal using National Institute of Health quality assessment tool for 13 case series identified for a systematic litertaure review of Chikungunya infection among children
	Study identifier	Study title	1. Was the study question or objective clearly stated?	2. Was the study population clearly and fully described, including a case definition?	3. Were the cases consecutive?	4. Were the subjects comparable?	5. Was the intervention clearly described?	6. Were the outcome measures clearly defined, valid, reliable, and implemented consistently across all study participants?	7. Was the length of follow-up adequate?	8. Were the statistical methods well-described?	9. Were the results well-described?
1	Besera et al 2019	Clinical and laboratory profiles of children with sever chikungunya infection	Yes	Yes	Yes	Yes	NA	Yes	Yes	NR	Yes
2	Correa et al 2020	Brain MR imaging of patients with perinatal chikungunya virus infection	Yes	Yes	Yes	Yes	NA	No	Yes	NA	Yes
3	Calvo et al 2016	Dengue and Chikungunya differential diagnosis in pediatric patients	Yes	Yes	No	Yes	NA	NA	Yes	CD	Yes
4	Alvarado-socarras et al 2016	Congenital and neonatal chikungunya in Colombia	Yes	Yes	Yes	Yes	Yes	Yes	Yes	N/A	Yes
5	Kumar et al 2019	Experience of perinatal and neonatal chikungunya virus (CHIKV) Infection in a tertiary care neonatal centre during outbreak in North India in 2016: A case series	Yes	No	No	Yes	Yes	Yes	Yes	N/A	Yes
6	Maria et al 2018	Encephalitic presentation of Neonatal Chikungunya: A Case Series	Yes	Yes	Yes	Yes	N/A	Yes	Yes	N/A	Yes
7	Villamil-Gomez et al 2015	Congenital Chikungunya Virus Infection in Sincelejo, Colombia: A Case Series	Yes	Yes	No	Yes	Yes	Yes	Yes	N/A	Yes
8	Torres et al 2016	Congenital and perinatal complications of chikungunya fever: a Latin American experience	Yes	Yes	No	Yes	N/A	Yes	Yes	N/A	Yes
9	Meena et al 2020	Neonatal Chikungunya: A case series	Yes	No	No	Yes	Yes	Yes	Yes	N/A	Yes
10	Garg et al 2018	Stevens-Johnson syndrome and toxic epidermal necrolysis-like cutaneous presentation of chikungunya fever: A case series	No	No	Yes	Yes	N/A	Yes	Yes	N/A	Yes
11	Dabas et al 2019	Diffuse Hyperpigmentation in Infants During Monsoon Season.	Yes	No	Yes	Yes	N/A	Yes	Yes	NA	Yes
12	Shukla et al 2020	Long-Term Neurodevelopmental Outcomes of Neonatal Chikungunya: Follow-Up of a Series of Cases Till 1 Year.	Yes	Yes	Yes	Yes	N/A	Yes	Yes	NA	Yes
13	van Keulen et al 2018	Chikungunya Virus Infections Among InfantsWho Classification Not Applicable	Yes	Yes	No	Yes	Yes	Yes	Yes	N/A	Yes
